# Supplementary material for: Adherence to the World Cancer Research Fund/American Institute for Cancer Research recommendations and endometrial cancer risk: a multicentric case–control study
Source: Br J Nutr. 2022 Sep 12;129(12):2133–41. doi: 10.1017/S0007114522002872 (PMC10197087; doi:10.1017/S0007114522002872)
Supplement: Supplementary file 1 [file S0007114522002872sup.zip]

Archive with 2 entries (2 files):
- S0007114522002872sup001.docx
- S0007114522002872sup002.docx
